# Supplementary material for: Quantitative Structure-Activity Relationship, Ontology-Based Model of the Antioxidant and Cell Protective Activity of Peat Humic Acids
Source: Polymers (Basel). 2022 Aug 12;14(16):3293. doi: 10.3390/polym14163293 (PMC9412878; doi:10.3390/polym14163293)
Supplement: Supplementary file 1 [file polymers-14-03293-s001.zip]

Archive with 1 entries (1 files):
- polymers-1775307-supplementary.pdf
